# Supplementary material for: Functional relevance of dynamic properties of Dimeric NADP-dependent Isocitrate Dehydrogenases
Source: BMC Bioinformatics. 2012 Dec 7;13(Suppl 17):S2. doi: 10.1186/1471-2105-13-S17-S2 (PMC3521221; doi:10.1186/1471-2105-13-S17-S2)
Supplement: Additional File 2 — List of sequences with their UniProt Ids, used for the phylogeny of Isocitrate dehydrogenases and other members of the β-decarboxylase family. [file 1471-2105-13-S17-S2-S2.xls]

## Sheet: list.tsv
Dimeric Beta Decarboxylase list used in Phylogeny
Isocitrate Dehydrogenases									Other members of beta decarboxylase family
#	UNIPROT ID	Subgroup	Organism	Annotation	Res. pair	Len	status	PDB Ids - resolved structures	#	UNIPROT ID	Organism	Annotation	Res pair	Len	status	PDB Ids
1	IDH_ARCFU	I	Archaeoglobus fulgidus	NADP-IDH;	KY	412	Reviewed	2IV0,	109	AKSF_METJA	Methanocaldococcus jannaschii	HIDH	DI	347	Reviewed
2	IDH1_COLMA	I	Colwellia maris	NADP-IDH 1;	KY	415	Reviewed		110	LEU3_HAEI8	Haemophilus influenzae	IMDH;	DI	358	Reviewed
3	IDH_ECOLI	I	Escherichia coli	NADP-IDH;	KY	416	Reviewed	3-9ICD,1AI2-3,1BL5,1CW1,4,7 ,1GRO,P,1SJS ...	111	LEU3_HAEIN	Haemophilus influenzae	IMDH;	DI	358	Reviewed
4	IDH_STAAN	I	Staphylococcus aureus	NADP-IDH;	KY	422	Reviewed		112	LEU3_HELHP	Helicobacter hepaticus	IMDH;	DI	357	Reviewed
5	IDH_STAEQ	I	Staphylococcus epidermidis	NADP-IDH;	KY	422	Reviewed		113	LEU3_JANSC	Jannaschia sp	IMDH;	DI	366	Reviewed
6	IDH_BACSU	I	Bacillus subtilis	NADP-IDH;	KY	423	Reviewed	1HQS,	114	LEU3_LEIXX	Leifsonia xyli	IMDH;	DI	357	Reviewed
7	IDH_HELPJ	I	Helicobacter pylori	NADP-IDH;	KY	425	Reviewed		115	LEU3_LEPIN	Leptospira interrogans	IMDH;	DI	358	Reviewed
8	IDH_HELPY	I	Helicobacter pylori	NADP-IDH;	KY	425	Reviewed		116	LEU3_MANSM	Mannheimia succiniciproducens	IMDH;	DI	358	Reviewed
9	IDH_COXBU	I	Coxiella burnetii	NADP-IDH;	KY	427	Reviewed		117	LEU3_METJA	Methanocaldococcus jannaschii	IMDH;	DI	333	Reviewed
10	IDH_CALNO	I	Caldococcus noboribetus	NADP-IDH;	KY	429	Reviewed		118	LEU3_METTH	Methanobacterium thermoautotrophicum	IMDH;	QI	329	Reviewed
11	IDH_ANASP	I	Nostoc sp	NADP-IDH;	KH	473	Reviewed		119	LEU3_MOOTA	Moorella thermoacetica	IMDH;	DI	357	Reviewed
12	IDH_SYNY3	I	Synechocystis sp	NADP-IDH;	KH	475	Reviewed		120	LEU3_MYCTU	Mycobacterium tuberculosis	IMDH;	DI	336	Reviewed	1W0D,2G4O,
13	IDH_STRSL	I	Streptococcus salivarius	NADP-IDH;*(NAD)	DI	391	Reviewed		121	LEU3_OCEIH	Oceanobacillus iheyensis	IMDH;	DI	366	Reviewed
14	IDH_STRMU	I	Streptococcus mutans	NADP-IDH;*(NAD)	DI	393	Reviewed		122	LEU3_PASMU	Pasteurella multocida	IMDH;	DI	359	Reviewed
15	IDH_AQUAE	I	Aquifex aeolicus	NADP-IDH;*(NAD)	DI	426	Reviewed		123	LEU3_PELCD	Pelobacter carbinolicus	IMDH;	DI	365	Reviewed
16	Q96YK6_SULTO	I	Sulfolobus tokodaii	NADP-IDH;	KY	409	Unreviewed	2DHT,2E0C,2E5M,	124	LEU3_PELLD	Pelodictyon luteolum	IMDH;	DI	353	Reviewed
17	Q63WJ4_BURPS	I	Burkholderia pseudomallei	NADP-IDH;	KY	419	Unreviewed	3DMS,	125	LEU3_PHACH	Phanerochaete chrysosporium	IMDH;	DI	380	Reviewed
18	Q9YE81_AERPE	I	Aeropyrum pernix	NADP-IDH;	KY	432	Unreviewed	1TYO,1V94,1XGV,1XKD,	126	LEU3_PHOLL	Photorhabdus luminescens	IMDH;	DI	363	Reviewed
19	Q8GAX0_THITH	I	(Acido)thiobacillus thiooxidans	NADP-IDH;*(NAD)	DI	429	Unreviewed	2D4V	127	LEU3_PHOPR	Photobacterium profundum	IMDH;	DI	362	Reviewed
20	D3DHJ4_HYDTT	I	Hydrogenobacter thermophilus	NADP-IDH;*(NAD)	DI	421	Unreviewed		128	LEU3_PSEHT	Pseudoalteromonas haloplanktis	IMDH;	DI	358	Reviewed
21	Q47YA6_COLP3	I	Colwellia psychrerythraea	NADP-IDH;*(NAD)	DI	335	Unreviewed		129	LEU3_PSEPK	Pseudomonas putida	IMDH;	DI	360	Reviewed
22	A0Q1Z6_CLONN	I	Clostridium novyi	NAD-IDH	DI	332	Unreviewed		130	LEU3_RHIL3	Rhizobium leguminosarum	IMDH;	DI	370	Reviewed
23	Q3BWQ6_XANC5	I	Xanthomonas campestris	Probable NAD-IDH	DI	335	Unreviewed		131	LEU3_RHILO	Rhizobium loti	IMDH;	DI	367	Reviewed
24	Q0HSX9_SHESR	I	Shewanella sp	Probable NAD-IDH	DI	336	Unreviewed		132	LEU3_RHOBA	Rhodopirellula baltica	IMDH;	DI	359	Reviewed
25	Q13H76_BURXL	I	Burkholderia xenovorans	Probable NAD-IDH	DI	344	Unreviewed		133	LEU3_RHOPA	Rhodopseudomonas palustris	IMDH;	DI	370	Reviewed
26	B0U960_METS4	I	Methylobacterium sp	Probable NAD-IDH	DI	345	Unreviewed		134	LEU3_RHOSR	Rhodococcus sp	IMDH;	DI	336	Reviewed
27	IDH_SPHYA	II	Sphingomonas yanoikuyae	NADP-IDH;	RH	406	Reviewed		135	LEU3_SALPA	Salmonella paratyphi	IMDH;	DI	363	Reviewed
28	IDH_MYCTU	II	Mycobacterium tuberculosis	NADP-IDH;	RH	409	Reviewed		136	LEU3_SALRD	Salinibacter ruber	IMDH;	DI	365	Reviewed
29	IDH2_CANTR	II	Candida tropicalis	NADP-IDH per.	RH	411	Reviewed		137	LEU3_SALTI	Salmonella typhi	IMDH;	DI	363	Reviewed
30	IDHC_DICDI	II	Dictyostelium discoideum	NADP-IDH cyt;	RH	412	Reviewed		138	LEU3_SALTY	Salmonella typhimurium	IMDH;	DI	363	Reviewed	1CNZ,
31	IDHC_YEAST	II	Saccharomyces cerevisiae	NADP-IDH cyt;	RH	412	Reviewed		139	LEU3_SHEON	Shewanella oneidensis	IMDH;	DI	364	Reviewed
32	IDHC_SOYBN	II	Glycine max	NADP-IDH;	RH	413	Reviewed		140	LEU3_SHIBS	Shigella boydii	IMDH;	DI	363	Reviewed
33	IDHC_BOVIN	II	Bos taurus	NADP-IDH cyt;	RH	414	Reviewed		141	LEU3_SHIDS	Shigella dysenteriae	IMDH;	DI	363	Reviewed
34	IDHC_HUMAN	II	Homo sapiens	NADP-IDH cyt;	RH	414	Reviewed	1T09,1T0L,3INM,3MAP,3MAR,3MAS,	142	LEU3_SHIFL	Shigella flexneri	IMDH;	DI	363	Reviewed
35	IDHC_MICME	II	Microtus mexicanus	NADP-IDH cyt;	RH	414	Reviewed		143	LEU3_SHISS	Shigella sonnei	IMDH;	DI	363	Reviewed
36	IDHC_MICOH	II	Microtus ochrogaster	NADP-IDH cyt;	RH	414	Reviewed		144	LEU3_SODGM	Sodalis glossinidius	IMDH;	DI	364	Reviewed
37	IDHC_MOUSE	II	Mus musculus	NADP-IDH cyt;	RH	414	Reviewed	2CMJ,2CMV,	145	LEU3_SOLTU	Solanum tuberosum	IMDH, chl;	DI	357	Reviewed
38	IDHC_PONAB	II	Pongo abelii	NADP-IDH cyt;	RH	414	Reviewed		146	LEU3_STRCO	Streptomyces coelicolor	IMDH;	DI	347	Reviewed
39	IDHC_RAT	II	Rattus norvegicus	NADP-IDH cyt;	RH	414	Reviewed		147	LEU3_STRGG	Streptomyces griseus	IMDH;	DI	347	Reviewed
40	IDHC_SHEEP	II	Ovis aries	NADP-IDH cyt;	RH	414	Reviewed		148	LEU3_STRMU	Streptococcus mutans	IMDH;	DI	344	Reviewed
41	IDHC_TOBAC	II	Nicotiana tabacum	NADP-IDH;	RH	415	Reviewed		149	LEU3_STRT1	Streptococcus thermophilus	IMDH;	DI	345	Reviewed
42	IDHC_SOLTU	II	Solanum tuberosum	NADP-IDH;	RH	416	Reviewed		150	LEU3_STRT2	Streptococcus thermophilus	IMDH;	DI	345	Reviewed
43	IDHP_SCHPO	II	Schizosaccharomyces pombe	Probable NADP-IDH, mit.	RH	418	Reviewed		151	LEU3_SULDN	Sulfurimonas denitrificans	IMDH;	DI	355	Reviewed
44	IDHH_YEAST	II	Saccharomyces cerevisiae	NADP-IDH;	RH	420	Reviewed		152	LEU3_SULSO	Sulfolobus solfataricus	IMDH;	DI	336	Reviewed
45	IDHP_PIG	II	Sus scrofa	NADP-IDH, mit.	RH	421	Reviewed	1LWD	153	LEU3_SULTO	Sulfolobus tokodaii	IMDH;	DI	337	Reviewed	1WPW,
46	IDHP_DICDI	II	Dictyostelium discoideum	NADP-IDH, mit.	RH	428	Reviewed		154	LEU3_SYMTH	Symbiobacterium thermophilum	IMDH;	DI	368	Reviewed
47	IDHP_YEAST	II	Saccharomyces cerevisiae	NADP-IDH, mit.	RH	428	Reviewed	2QFV,2QFW,2QFX,2QFY	155	LEU3_SYNY3	Synechocystis sp	IMDH;	DI	362	Reviewed
48	IDH1_CANTR	II	Candida tropicalis	NADP-IDH, mit.	RH	430	Reviewed		156	LEU3_THEAQ	Thermus aquaticus	IMDH;	DI	344	Reviewed
49	IDHP_MEDSA	II	Medicago sativa	NADP-IDH, chl;	RH	433	Reviewed		157	LEU3_THEFY	Thermobifida fusca	IMDH;	DI	354	Reviewed
50	IDHP_BOVIN	II	Bos taurus	NADP-IDH, mit.	RH	452	Reviewed		158	LEU3_THEMA	Thermotoga maritima	IMDH;	DI	354	Reviewed	1VLC,
51	IDHP_HUMAN	II	Homo sapiens	NADP-IDH, mit.	RH	452	Reviewed		159	LEU3_THET2	Thermus thermophilus	IMDH;	DI	345	Reviewed
52	IDHP_MOUSE	II	Mus musculus	NADP-IDH, mit.	RH	452	Reviewed		160	LEU3_THETN	Thermoanaerobacter tengcongensis	IMDH;	DI	355	Reviewed
53	IDHP_ASPNG	II	Aspergillus niger	NADP-IDH, mit.	RH	498	Reviewed		161	LEU3_VIBCH	Vibrio cholerae	IMDH;	DI	363	Reviewed
54	Q9X0N2_THEMA	II	Thermotoga maritima	NADP-IDH;	RH	399	Unreviewed	1ZOR	162	LEU3_VIBF1	Vibrio fischeri	IMDH;	DI	363	Reviewed
55	A3DC45_CLOTH	II	Clostridium thermocellum	NADP-IDH;	RH	402	Unreviewed		163	LEU3_VIBPA	Vibrio parahaemolyticus	IMDH;	DI	363	Reviewed
56	Q6AQ66_DESPS	II	Desulfotalea psychrophila	NADP-IDH;	RH	402	Unreviewed	2UXQ,2UXR	164	LEU3_VIBVU	Vibrio vulnificus	IMDH;	DI	363	Reviewed
57	D7ASJ1_THEM3	II	Thermoanaerobacter mathranii	NADP-IDH;	RH	403	Unreviewed		165	LEU3_VIBVY	Vibrio vulnificus	IMDH;	DI	363	Reviewed
58	Q6JBD9_RHILV	II	Rhizobium leguminosarum	NADP-IDH	RH	403	Unreviewed		166	LEU3_WOLSU	Wolinella succinogenes	IMDH;	DI	358	Reviewed
59	Q57CU2_BRUAB	II	Brucella abortus	NADP-IDH	RH	404	Unreviewed		167	LEU3_XANOR	Xanthomonas oryzae	IMDH;	DI	357	Reviewed
60	B1ZJK3_METPB	II	Methylobacterium populi	NADP-IDH	RH	404	Unreviewed		168	LEU3_YEAST	Saccharomyces cerevisiae	IMDH;	DL	364	Reviewed
61	Q1QMV5_NITHX	II	Nitrobacter hamburgensis	NADP-IDH	RH	405	Unreviewed		169	LEU3_YERPE	Yersinia pestis	IMDH;	DI	363	Reviewed
62	B2E957_BIFAN	II	Bifidobacterium animalis	NADP-IDH	RH	407	Unreviewed		170	LEU3_YERPS	Yersinia pseudotuberculosis	IMDH;	DI	363	Reviewed
63	A0DUY0_PARTE	II	Paramecium tetraurelia	NADP-IDH;	RH	411	Unreviewed		171	LYS12_SCHPO	Schizosaccharomyces pombe	Probable HIDH	DI	362	Reviewed
64	B1QVT2_CLOBU	II	Clostridium butyricum	NADP-IDH;*(NAD)	DQ	402	Unreviewed		172	LYS12_YEAST	Saccharomyces cerevisiae	HIDH, mit.	DI	371	Reviewed
65	C5UQU7_CLOBO	II	Clostridium botulinum	NADP-IDH;*(NAD)	DQ	402	Unreviewed		173	TTUC5_AGRVI	Agrobacterium vitis	Probable TDH ttuC';	DI	358	Reviewed
66	IDH1_SCHPO	III	Schizosaccharomyces pombe	NAD-IDH sub. 1, mit.	VG	356	Reviewed		174	TTUC_BACSU	Bacillus subtilis	Probable TDH;	DI	354	Reviewed
67	IDH1_YEAST	III	Saccharomyces cerevisiae	NAD-IDH sub. 1, mit.	VG	360	Reviewed	3BLV,3BLW,3BLX	175	TTUC_PSEPU	Pseudomonas putida	TDH;	DI	365	Reviewed	3FLK,3FMX,
68	IDH1_KLULA	III	Kluyveromyces lactis	NAD-IDH sub. 1, mit.	VG	361	Reviewed
69	IDH1_ARATH	III	Arabidopsis thaliana	NAD-IDH reg sub. 1, mit.	VG	367	Reviewed			Annotations Key:-
70	IDH2_ARATH	III	Arabidopsis thaliana	NAD-IDH reg sub. 2, mit.	VG	367	Reviewed			IDH	Isocitrate dehydrogenase
71	IDH3_ARATH	III	Arabidopsis thaliana	NAD-IDH regulatory sub. 3, mit.	VG	368	Reviewed			HIDH	Homoisocitrate dehydrogenase
72	IDH1_AJECA	III	Ajellomyces capsulata	NAD-IDH sub. 1, mit.	VG	388	Reviewed			TDH	Tartate dehydrogenase
73	IDHB_DICDI	III	Dictyostelium discoideum	NAD-IDH regulatory sub. B, mit.	VA	360	Reviewed			IMDH	Isopropylmalate dehydrogenase
74	IDH3B_CAEEL	III	Caenorhabditis elegans	Probable NAD-IDH sub. β, mit.	QE	379	Reviewed
75	IDHG2_RAT	III	Rattus norvegicus	Probable NAD-IDH	QD	395	Reviewed			NAD-IDH	Annotation given by Uniprot - NAD-dependent.
76	IDH3G_MACFA	III	Macaca fascicularis	NAD-IDH sub. γ, mit.	KS	355	Reviewed			*(NADP) / *(NAD)	Annotation according to Chen and Jeong¹ criteria below
77	IDH3G_BOVIN	III	Bos taurus	NAD-IDH sub. γ, mit.	KS	392	Reviewed
78	IDH3G_HUMAN	III	Homo sapiens	NAD-IDH sub. γ, mit.	KS	393	Reviewed
79	IDHG1_MOUSE	III	Mus musculus	NAD-IDH sub. γ 1, mit.	KS	393	Reviewed			Status	Reviewed - part of former Swissprot
80	IDHG1_RAT	III	Rattus norvegicus	NAD-IDH sub. γ 1, mit.	KS	393	Reviewed				Unreviewed - part of former Tr-Embl.
81	IDHG2_MOUSE	III	Mus musculus	Probable NAD-IDH γ 2, mit.	KD	396	Reviewed
82	IDH3A_MACFA	III	Macaca fascicularis	NAD-IDH sub. α, mit.	DI	347	Reviewed
83	IDHA_DICDI	III	Dictyostelium discoideum	NAD-IDH regulatory sub. A, mit.	DI	354	Reviewed
84	IDH3A_CAEEL	III	Caenorhabditis elegans	Probable NAD-IDH sub. α, mit.	DI	358	Reviewed
85	IDH3A_BOVIN	III	Bos taurus	NAD-IDH sub. α, mit.	DI	366	Reviewed			Location
86	IDH3A_HUMAN	III	Homo sapiens	NAD-IDH sub. α, mit.	DI	366	Reviewed			cyt.	Cytosolic
87	IDH3A_MOUSE	III	Mus musculus	NAD-IDH sub. α, mit.	DI	366	Reviewed			mit.	Mitochondrial
88	IDH3A_PONAB	III	Pongo abelii	NAD-IDH sub. α, mit.	DI	366	Reviewed			per.	Peroxysomal
89	IDH3A_RAT	III	Rattus norvegicus	NAD-IDH sub. α, mit.	DI	366	Reviewed			chl.	Chloroplastic.
90	IDH2_KLULA	III	Kluyveromyces lactis	NAD-IDH sub. 2, mit.	DI	368	Reviewed
91	IDH2_YEAST	III	Saccharomyces cerevisiae	NAD-IDH sub. 2, mit.	DI	369	Reviewed	3BLV,3BLW,3BLX			[1] Chen, R.; Jeong, S. S. Protein Sci 2000, 9, 2344–2353. 6, 7
92	IDH5_ARATH	III	Arabidopsis thaliana	NAD-IDH catalytic sub. 5, mit.	DI	374	Reviewed				Critical cofactor-binding residues	Annotation
93	IDH6_ARATH	III	Arabidopsis thaliana	NAD-IDH catalytic sub. 6, mit.	DI	374	Reviewed				D* (-ve charged residue.)	NAD
94	IDH3A_DROME	III	Drosophila melanogaster	Probable NAD-IDH sub. α, mit.	DI	377	Reviewed				RH,KY, KH (+ve residue with aromatic)	NADP
95	IDH2_SCHPO	III	Schizosaccharomyces pombe	NAD-IDH sub. 2, mit.	DI	378	Reviewed				RR, MI, AQ, VG, KD	Ambiguous (NAD or NADP)
96	IDH3B_BOVIN	III	Bos taurus	NAD-IDH sub. β, mit.	AQ	385	Reviewed					or Regulatory
97	IDH3B_HUMAN	III	Homo sapiens	NAD-IDH sub. β, mit.	AQ	385	Reviewed
98	IDH3B_MACFA	III	Macaca fascicularis	NAD-IDH sub. β, mit.	AQ	385	Reviewed
99	IDH3B_PONAB	III	Pongo abelii	NAD-IDH sub. β, mit.	AQ	385	Reviewed
100	IDH3B_RAT	III	Rattus norvegicus	NAD-IDH sub. β, mit.	AQ	385	Reviewed
101	IDH_THET8	IV	Thermus thermophilus	NADP-IDH;	KY	496	Reviewed	2D1C
102	IDH_RICPR	IV	Rickettsia prowazekii	NADP-IDH;*(probably NAD)	DI	483	Reviewed
103	D2QNF6_SPILD	IV	Spirosoma linguale	*(Ambiguous) - likely NADP	RR	482	Unreviewed
104	Q023N0_SOLUE	IV	Solibacter usitatus	*(Ambiguous) - likely NADP	RR	490	Unreviewed
105	D3NV99_AZOS1	IV	Azospirillum sp	*(Ambiguous)	MI	481	Unreviewed
106	E4M2J4_9FIRM	IV	Thermaerobacter subterraneus	*(NADP)	KY	496	Unreviewed
107	B9KYU3_THERP	IV	Thermomicrobium roseum	*(NADP)	KY	496	Unreviewed
108	D3PR15_MEIRD	IV	Meiothermus ruber	Probable NAD-IDH	DI	481	Unreviewed
109	D0MDS5_RHOM4	IV	Rhodothermus marinus	*(NAD)	DI	485	Unreviewed
110	D2UGV5_XANAP	IV	Xanthomonas albilineans	Probable NAD-IDH	DI	494	Unreviewed
